# Supplementary material for: Selective Inhibition of Pulmonary Vein Excitability by Constitutively Active GIRK Channels Blockade in Rats
Source: Int J Mol Sci. 2023 Sep 4;24(17):13629. doi: 10.3390/ijms241713629 (PMC10487709; doi:10.3390/ijms241713629)
Supplement: Supplementary file 1 [file ijms-24-13629-s001.zip]

Archive with 1 entries (1 files):
- ijms-2544748-supplementary.pdf
